# Supplementary material for: Telemedicine may increase visit completion rates in postpartum patients with preeclampsia
Source: PLoS One. 2022 Oct 21;17(10):e0275741. doi: 10.1371/journal.pone.0275741 (PMC9586337; doi:10.1371/journal.pone.0275741)
Supplement: S1 File — (XLSX) [file pone.0275741.s002.xlsx]

## Sheet: Deidentified data
Patient ID	Age	Gender	Race	Medicaid (Y/N)	Encounter_Date	Encounter_Type	Appt_Status	Discharged on BP medication
1	30	Female	Unknown	N	2019	Office Visit	Completed
2	32	Female	Black	Y	2019	Office Visit	Not Completed
3	21	Female	Black	Y	2019	Office Visit	Not Completed
4	34	Female	White	N	2019	Office Visit	Completed
5	41	Female	White	N	2019	Office Visit	Not Completed
6	23	Female	Black	Y	2019	Office Visit	Not Completed
7	34	Female	Black	N	2019	Office Visit	Not Completed
8	36	Female	Asian	Y	2019	Office Visit	Completed
9	31	Female	Black	Y	2019	Office Visit	Not Completed
10	28	Female	Black	Y	2019	Office Visit	Completed
11	42	Female	Black	N	2019	Office Visit	Completed
12	36	Female	White	N	2019	Office Visit	Completed
13	34	Female	Asian	N	2019	Office Visit	Completed
14	37	Female	Black	Y	2019	Office Visit	Completed
15	30	Female	Black	Y	2019	Office Visit	Not Completed
16	18	Female	Black	N	2019	Office Visit	Not Completed
17	24	Female	Black	Y	2019	Office Visit	Not Completed
18	36	Female	Black	N	2019	Office Visit	Completed
19	39	Female	Other	Y	2019	Office Visit	Not Completed
20	33	Female	Black	Y	2019	Office Visit	Not Completed
21	26	Female	Black	N	2019	Office Visit	Not Completed
22	34	Female	Black	N	2019	Office Visit	Completed
23	21	Female	Black	Y	2019	Office Visit	Not Completed
24	17	Female	Black	Y	2019	Office Visit	Not Completed
25	47	Female	White	N	2019	Office Visit	Completed
26	26	Female	Black	Y	2019	Office Visit	Completed
27	32	Female	Black	N	2019	Office Visit	Not Completed
28	36	Female	Black	Y	2019	Office Visit	Not Completed
29	31	Female	White	Y	2019	Office Visit	Completed
30	34	Female	Black	Y	2019	Office Visit	Not Completed
31	24	Female	Black	Y	2019	Office Visit	Not Completed
32	27	Female	Black	Y	2019	Office Visit	Not Completed
33	33	Female	Black	Y	2019	Office Visit	Not Completed
34	25	Female	Black	Y	2019	Office Visit	Completed
35	25	Female	Black	Y	2019	Office Visit	Not Completed
36	28	Female	Black	Y	2019	Office Visit	Completed
37	34	Female	Black	Y	2019	Office Visit	Not Completed
38	37	Female	Black	Y	2019	Office Visit	Not Completed
39	27	Female	Black	Y	2019	Office Visit	Not Completed
40	34	Female	Asian	Y	2019	Office Visit	Completed
41	35	Female	Black	Y	2019	Office Visit	Completed
42	29	Female	Black	N	2019	Office Visit	Completed
43	22	Female	Black	Y	2019	Office Visit	Not Completed
44	28	Female	Black	Y	2019	Office Visit	Not Completed
45	32	Female	Black	Y	2019	Office Visit	Not Completed
46	24	Female	Black	Y	2019	Office Visit	Not Completed
47	19	Female	Black	N	2019	Office Visit	Not Completed
48	32	Female	Black	Y	2019	Office Visit	Not Completed
49	28	Female	White	Y	2019	Office Visit	Not Completed
50	34	Female	White	N	2019	Office Visit	Completed
51	30	Female	HLW-Hispanic Latino/White	Y	2019	Office Visit	Not Completed
52	34	Female	Black	Y	2019	Office Visit	Not Completed
53	32	Female	Asian	Y	2019	Office Visit	Completed
54	40	Female	Black	Y	2019	Office Visit	Completed
55	26	Female	Black	Y	2019	Office Visit	Not Completed
56	42	Female	Black	N	2019	Office Visit	Completed
57	35	Female	Black	N	2019	Office Visit	Completed
58	19	Female	Black	Y	2019	Office Visit	Completed
59	29	Female	Black	Y	2019	Office Visit	Not Completed
60	20	Female	Black	Y	2019	Office Visit	Not Completed
61	30	Female	White	N	2019	Office Visit	Not Completed
62	30	Female	Black	Y	2019	Office Visit	Completed
63	25	Female	White	N	2019	Office Visit	Completed
64	27	Female	Black	Y	2019	Office Visit	Not Completed
65	26	Female	Black	Y	2019	Office Visit	Not Completed
66	22	Female	Black	Y	2019	Office Visit	Not Completed
67	38	Female	Black	N	2019	Office Visit	Completed
68	20	Female	HLB-Hispanic Latino/Black	Y	2019	Office Visit	Not Completed
69	25	Female	Black	Y	2019	Office Visit	Not Completed
70	31	Female	Black	N	2019	Office Visit	Completed
71	21	Female	Black	Y	2019	Office Visit	Not Completed
72	32	Female	White	N	2019	Office Visit	Completed
73	37	Female	Black	Y	2019	Office Visit	Completed
74	46	Female	White	N	2019	Office Visit	Completed
75	34	Female	Black	N	2019	Office Visit	Completed
76	28	Female	Black	Y	2019	Office Visit	Not Completed
77	38	Female	Black	Y	2019	Office Visit	Not Completed
78	34	Female	Black	N	2019	Office Visit	Not Completed
79	22	Female	Black	Y	2019	Office Visit	Not Completed
80	38	Female	Black	Y	2019	Office Visit	Not Completed
81	32	Female	Asian	N	2019	Office Visit	Not Completed
82	31	Female	Black	N	2019	Office Visit	Completed
83	28	Female	Black	Y	2019	Office Visit	Completed
84	38	Female	Unknown	N	2019	Office Visit	Completed
85	21	Female	Black	N	2019	Office Visit	Not Completed
86	22	Female	HLW-Hispanic Latino/White	Y	2019	Office Visit	Completed
87	30	Female	White	N	2019	Office Visit	Completed
88	37	Female	Black	Y	2019	Office Visit	Not Completed
89	28	Female	Black	Y	2019	Office Visit	Not Completed
90	26	Female	Black	Y	2019	Office Visit	Not Completed
91	32	Female	White	N	2019	Office Visit	Not Completed
92	38	Female	Black	N	2019	Office Visit	Not Completed
93	30	Female	HLB-Hispanic Latino/Black	N	2019	Office Visit	Completed
94	32	Female	HLB-Hispanic Latino/Black	N	2019	Office Visit	Completed
95	34	Female	Asian	N	2019	Office Visit	Completed
96	36	Female	Black	N	2019	Office Visit	Completed
97	32	Female	Black	Y	2019	Office Visit	Completed
98	18	Female	Black	Y	2019	Office Visit	Not Completed
99	30	Female	Black	Y	2019	Office Visit	Not Completed
100	32	Female	Black	Y	2019	Office Visit	Completed
101	27	Female	Black	Y	2019	Office Visit	Completed
102	26	Female	Black	N	2019	Office Visit	Not Completed
103	21	Female	Black	Y	2019	Office Visit	Not Completed
104	27	Female	Black	Y	2019	Office Visit	Not Completed
105	15	Female	Black	Y	2019	Office Visit	Not Completed
106	37	Female	Black	Y	2019	Office Visit	Not Completed
107	27	Female	Black	Y	2019	Office Visit	Not Completed
108	35	Female	Black	Y	2019	Office Visit	Completed
109	27	Female	Black	Y	2019	Office Visit	Not Completed
110	23	Female	Black	Y	2019	Office Visit	Completed
111	40	Female	White	N	2019	Office Visit	Not Completed
112	22	Female	White	N	2019	Office Visit	Not Completed
113	33	Female	Black	Y	2019	Office Visit	Completed
114	38	Female	Black	N	2019	Office Visit	Completed
115	31	Female	Black	Y	2019	Office Visit	Not Completed
116	30	Female	Black	N	2019	Office Visit	Completed
117	36	Female	Black	N	2019	Office Visit	Completed
118	31	Female	Black	N	2020	Office Visit	Completed	N
119	25	Female	Black	Y	2020	Office Visit	Not Completed	N
120	34	Female	Black	N	2020	Office Visit	Not Completed	N
121	30	Female	Black	Y	2020	Office Visit	Not Completed	Y
122	37	Female	White	N	2020	Office Visit	Completed	Y
123	31	Female	Black	Y	2020	Office Visit	Not Completed	Y
124	35	Female	Black	Y	2020	Office Visit	Completed	N
125	31	Female	Black	Y	2020	Office Visit	Not Completed	Y
126	30	Female	Black	N	2020	Office Visit	Not Completed	Y
127	32	Female	Black	Y	2020	Office Visit	Not Completed	N
128	35	Female	White	N	2020	Office Visit	Not Completed	N
129	25	Female	Patient Declined	N	2020	Office Visit	Not Completed	N
130	25	Female	Black	Y	2020	Office Visit	Not Completed	Y
131	32	Female	Black	N	2020	Office Visit	Not Completed	N
132	26	Female	Black	Y	2020	Office Visit	Not Completed	Y
133	26	Female	Black	Y	2020	Office Visit	Not Completed	Y
134	20	Female	Black	Y	2020	Office Visit	Not Completed	Y
135	27	Female	Black	Y	2020	Office Visit	Not Completed	N
136	26	Female	Black	Y	2020	Office Visit	Not Completed	Y
137	23	Female	Black	Y	2020	Office Visit	Not Completed	Y
138	28	Female	Black	Y	2020	Office Visit	Not Completed	Y
139	18	Female	Black	Y	2020	Office Visit	Not Completed	N
140	31	Female	Black	Y	2020	Telemedicine	Completed	Y
141	31	Female	Other	N	2020	Telemedicine	Completed	Y
142	23	Female	Black	Y	2020	Office Visit	Not Completed	Y
143	33	Female	Asian	N	2020	Telemedicine	Completed	N
144	26	Female	Black	Y	2020	Telemedicine	Completed	N
145	33	Female	Black	N	2020	Telemedicine	Completed	N
146	33	Female	White	N	2020	Telemedicine	Completed	N
147	33	Female	Asian	N	2020	Telemedicine	Not Completed	Y
148	32	Female	Black	Y	2020	Telemedicine	Completed	N
149	23	Female	Black	Y	2020	Office Visit	Completed	Y
150	35	Female	Black	N	2020	Office Visit	Not Completed	Y
151	30	Female	White	N	2020	Office Visit	Completed	N
152	25	Female	Black	Y	2020	Office Visit	Completed	Y
153	36	Female	Black	Y	2020	Office Visit	Not Completed	N
154	20	Female	Black	Y	2020	Telemedicine	Completed	N
155	40	Female	Black	Y	2020	Telemedicine	Completed	Y
156	37	Female	White	Y	2020	Telemedicine	Not Completed	N
157	29	Female	Patient Declined	N	2020	Telemedicine	Completed	Y
158	29	Female	Black	Y	2020	Telemedicine	Completed	Y
159	40	Female	Black	Y	2020	Telemedicine	Completed	Y
160	23	Female	Black	N	2020	Office Visit	Not Completed	Y
161	40	Female	Black	Y	2020	Telemedicine	Not Completed	Y
162	35	Female	Black	N	2020	Telemedicine	Completed	N
163	33	Female	HLB-Hispanic Latino/Black	Y	2020	Telemedicine	Not Completed	N
164	21	Female	Black	Y	2020	Office Visit	Not Completed	Y
165	28	Female	White	N	2020	Telemedicine	Not Completed	Y
166	35	Female	White	N	2020	Telemedicine	Not Completed	N
167	32	Female	Black	Y	2020	Office Visit	Completed	Y
168	29	Female	Black	N	2020	Telemedicine	Completed	N
169	32	Female	White	N	2020	Telemedicine	Completed	Y
170	31	Female	Black	N	2020	Telemedicine	Completed	Y
171	34	Female	White	N	2020	Office Visit	Completed	Y
172	33	Female	White	Y	2020	Office Visit	Not Completed	Y
173	27	Female	Black	Y	2020	Telemedicine	Completed	N
174	40	Female	White	N	2020	Telemedicine	Not Completed	N
175	33	Female	Black	Y	2020	Office Visit	Not Completed	Y
176	33	Female	Black	N	2020	Office Visit	Not Completed	N
177	28	Female	Black	Y	2020	Office Visit	Completed	Y
178	37	Female	Black	N	2020	Office Visit	Not Completed	N
179	40	Female	Asian	N	2020	Office Visit	Completed	N
180	23	Female	Black	N	2020	Telemedicine	Not Completed	Y
181	20	Female	Black	Y	2020	Telemedicine	Completed	Y
182	22	Female	Black	Y	2020	Telemedicine	Completed	N
183	25	Female	Black	Y	2020	Office Visit	Not Completed	Y
184	32	Female	Black	Y	2020	Office Visit	Not Completed	Y
185	26	Female	Asian	Y	2020	Telemedicine	Completed	N
186	19	Female	Black	Y	2020	Office Visit	Not Completed	Y
187	38	Female	White	N	2020	Office Visit	Completed	N
188	25	Female	Black	Y	2020	Office Visit	Not Completed	Y
189	38	Female	White	N	2020	Office Visit	Not Completed	N
190	26	Female	Black	Y	2020	Telemedicine	Completed	Y
191	33	Female	White	Y	2020	Office Visit	Not Completed	N
192	36	Female	Asian	N	2020	Office Visit	Completed	Y
193	38	Female	HLB-Hispanic Latino/Black	N	2020	Office Visit	Completed	N
194	28	Female	Black	N	2020	Office Visit	Not Completed	Y
195	28	Female	White	N	2020	Office Visit	Completed	Y
196	34	Female	HLB-Hispanic Latino/Black	Y	2020	Office Visit	Not Completed	Y
197	29	Female	Black	Y	2020	Telemedicine	Completed	Y
198	19	Female	Black	Y	2020	Telemedicine	Completed	N
199	31	Female	Black	N	2020	Telemedicine	Completed	N
200	43	Female	Black	Y	2020	Telemedicine	Completed	Y
201	29	Female	White	N	2020	Office Visit	Not Completed	N
202	39	Female	Black	N	2020	Office Visit	Not Completed	N
203	38	Female	Other	N	2020	Office Visit	Completed	Y
204	20	Female	Black	N	2020	Office Visit	Not Completed	Y
205	37	Female	Black	Y	2020	Telemedicine	Not Completed	Y
206	32	Female	Black	Y	2020	Office Visit	Completed	N
207	21	Female	Black	N	2020	Office Visit	Not Completed	Y
208	43	Female	Black	N	2020	Office Visit	Not Completed	Y
209	29	Female	Black	N	2020	Office Visit	Not Completed	N
210	26	Female	Black	N	2020	Office Visit	Not Completed	N
211	35	Female	Black	N	2020	Telemedicine	Completed	N
212	40	Female	Black	Y	2020	Office Visit	Not Completed	N
213	29	Female	Black	Y	2020	Office Visit	Not Completed	N
214	22	Female	Black	N	2020	Office Visit	Not Completed	N
215	34	Female	Asian	N	2020	Office Visit	Completed	N
216	25	Female	Black	Y	2020	Office Visit	Completed	Y
217	32	Female	Black	Y	2020	Office Visit	Not Completed	Y
218	33	Female	Black	N	2020	Office Visit	Completed	Y
219	27	Female	Black	N	2020	Telemedicine	Completed	N
220	20	Female	Black	Y	2020	Office Visit	Completed	N
221	20	Female	Black	Y	2020	Office Visit	Not Completed	Y
222	35	Female	Patient Declined	Y	2020	Office Visit	Not Completed	Y
223	30	Female	White	Y	2020	Office Visit	Completed	Y
224	29	Female	Black	Y	2020	Office Visit	Completed	Y
225	23	Female	Black	Y	2020	Office Visit	Not Completed	Y
226	40	Female	Black	N	2020	Office Visit	Not Completed	N
227	31	Female	Black	N	2020	Office Visit	Not Completed	Y
228	31	Female	Black	Y	2020	Office Visit	Completed	N
229	35	Female	White	N	2020	Telemedicine	Completed	Y
230	35	Female	Black	N	2020	Telemedicine	Completed	Y
231	30	Female	Black	N	2020	Office Visit	Completed	N
232	27	Female	Black	N	2020	Office Visit	Completed	Y
233	23	Female	Black	Y	2020	Office Visit	Completed	N
234	31	Female	White	N	2020	Office Visit	Completed	Y
235	31	Female	Black	N	2020	Telemedicine	Completed	N
236	29	Female	Black	Y	2020	Telemedicine	Completed	Y
